# Supplementary material for: The Role of Ergosterol and Sphingolipids in the Localization and Activity of Candida albicans’ Multidrug Transporter Cdr1p and Plasma Membrane ATPase Pma1p
Source: Int J Mol Sci. 2022 Sep 1;23(17):9975. doi: 10.3390/ijms23179975 (PMC9456455; doi:10.3390/ijms23179975)
Supplement: Supplementary file 1 [file ijms-23-09975-s001.zip]

Archive with 1 entries (1 files):
- ijms-1862082-supplementary.pdf
